# Supplementary material for: Multidimensional encoding of restricted and anisotropic diffusion by double rotation of the q vector
Source: Magn Reson (Gott). 2023 Mar 15;4(1):73–85. doi: 10.5194/mr-4-73-2023 (PMC10583292; doi:10.5194/mr-4-73-2023)
Supplement: The supplement related to this article is available online at: https://doi.org/10.5194/mr-4-73-2023-supplement. [file mr-4-73-supplement.zip]

Archive with 2 entries (2 files):
- supplement_fig2code.m
- mr-4-73-2023-supplement-title-page.pdf
